# Supplementary material for: Optical Writing and Electro-Optic Imaging of Reversible Space Charges in Semi-Insulating CdTe Diodes
Source: Sensors (Basel). 2022 Feb 17;22(4):1579. doi: 10.3390/s22041579 (PMC8878099; doi:10.3390/s22041579)
Supplement: Supplementary file 1 [file sensors-22-01579-s001.zip]

Archive with 4 entries (3 files):
- sensors-1592589-supplementary/
- sensors-1592589-supplementary/Movie paper Sensors.mp4
- sensors-1592589-supplementary/sensors-1592589-supplementary.pdf
- sensors-1592589-supplementary/Video Abstract.pdf
